# Supplementary material for: The Usability of Neurological Occupational Therapy Case Studies Generated by ChatGPT
Source: Healthcare (Basel). 2025 Jun 4;13(11):1341. doi: 10.3390/healthcare13111341 (PMC12155196; doi:10.3390/healthcare13111341)
Supplement: Supplementary file 1 [file healthcare-13-01341-s001.zip]

Archive with 1 entries (1 files):
- healthcare-3645885-supplementary.pdf
